# Supplementary material for: Bacterial flora of combat wounds from eastern Ukraine and time-specified changes of bacterial recovery during treatment in Ukrainian military hospital
Source: BMC Res Notes. 2017 Apr 7;10:152. doi: 10.1186/s13104-017-2481-4 (PMC5384141; doi:10.1186/s13104-017-2481-4)
Supplement: Supplementary file 1 — Additional file 1: Table S1. Antibiotic susceptibility profiles of Gram-negative bacteria isolated from wounds. [file 13104_2017_2481_MOESM1_ESM.xlsx]

## Sheet: Table 3 Gram neg
	Table 3 Antibiotic susceptibility profiles of Gram-negative bacteria isolated from patients
		Microbial species isolated (No.)
	Drugs tested No. (%) of resistance	A. baumannii (52)	A. lwoffi (1)	E. cloacae ssp cloacae (4)	E. dissolvens (cloacae) (2)	K. pneumoniae (2)	P. aeruginosa (14)	P. putida (1)
	amikacin	36 (69.2)	0	0	0	0	13 (92.8)	0
	gentamicin	42 (80.8)	0	0	0	2 (100)	13 (92.8)	0
	meropenem	52 (100)	0	1 (25)	0	1 (50%)	14 (100)	0
	ertapenem	NT	NT	0	0	1 (50%)	NT
	imepenem	46 (88.4)	0	0	0	1 (50%)	14 (100)	0
	cefotaxime	52 (100)	1 (100)	4 (100)	2 (100)	2 (100)	NT	NT
	ceftazidime	52 (100)	1 (100)	4 (100)	2 (100)	2 (100)	14 (100)	0
	ceftriaxone	52 (100)	1 (100)	4 (100)	2 (100)	2 (100)	NT
	cefepim	52 (100)	1 (100)	4 (100)	2 (100)	2 (100)	14 (100)	0
	cephoperazon/sulbactam	9 (17.3)	0	0	0	2 (100)	13 (92.8)	0
	ciprofloxacin	52 (100)	1 (100)	4 (100)	2 (100)	1 (50%)	13 (92.8)	1 (100)
	moxifloxacin	NT	NT	NT	NT	NT	NT	0
	levofloxacin	46 (88.4)	0	NT	NT	NT	13 (92.8)	0
	ampicillin	NT	NT	4 (100)	2 (100)	2 (100)	NT	NT
	ampicillin/clavulanic acid	52 (100)	0	4 (100)	2 (100)	2 (100)	NT	NT
	piperacillin/tazobactam	14 (26.9)	0	2 (50)	0	2 (100)	9 (64.3)	0
	chloramphenicol	NT	NT	1 (25)	0	2 (100)	NT	NT
	colistin B	0	0	0	0	0	0	0
	polymyxin	0	0	0	0	0	0	0
	doxycycline	25 (48.1)	0	2 (50)	0	2 (100)	NT	NT
	Key: NT - not tested
