# Supplementary material for: Bacterial flora of combat wounds from eastern Ukraine and time-specified changes of bacterial recovery during treatment in Ukrainian military hospital
Source: BMC Res Notes. 2017 Apr 7;10:152. doi: 10.1186/s13104-017-2481-4 (PMC5384141; doi:10.1186/s13104-017-2481-4)
Supplement: Supplementary file 2 — Additional file 2: Table S2. Antibiotic susceptibility profiles of Gram-positive bacteria isolated from wounds. [file 13104_2017_2481_MOESM2_ESM.xlsx]

## Sheet: Table 4 Gran pos
	Table 4 Antibiotic susceptibility profiles of Gram-positive bacteria isolated from patients
		Microbial species isolated (No.)
	Drugs tested No. (%) of resistance	B. cereus (9)	C. xerosis (6)	E. faecalis (6)	E. faecium (4)	Kocuria varians (1)	S. aureus (2)	S. epidermidis (10)	S. haemolyticus (3)
	oxacillin	9 (100)	4 (66.7)	NT	NT	1 (100)	1 (50)	2 (20)	2 (66.7)
	amikacin	0	4 (66.7)	NT	NT	NT	1 (50)	1 (10)	1 (33.3)
	gentamicin	0	5 (83.3)	5 (83.3)	0	0	1 (50)	0	1 (33.3)
	meropenem	2 (22.2)	2 (33.3)	5 (83.3)	0	NT	NT	NT	NT
	ertapenem	2 (22.2)	1 (16.6)	NT	NT	NT	NT	NT	NT
	imepenem	2 (22.2)	3 (50)	3 (50)	NT	NT	NT	NT	NT
	cefotaxime	8 (88.9)	2 (33.3)	NT	NT	0	1 (50)	2 (20)	1 (33.3)
	ceftazidime	NT	NT	NT	NT	0	1 (50)	2 (20)	NT
	ceftriaxone	8 (88.9)	5 (83.3)	NT	NT	0	1 (50)	3 (30)	1 (33.3)
	cefepim	9 (100)	6 (100)	NT	NT	NT	NT	NT	NT
	cephoperazon/sulbactam	4 (44.4)	3 (50)	NT	NT	0	0	0	0
	ciprofloxacin	0	4 (66.7)	2 (33.3)	3 (75)	1 (100)	0	4 (40)	0
	moxifloxacin	0	2 (33.3)	2 (33.3)	3 (75)	0	0	NT	0
	levofloxacin	0	NT	2 (33.3)	NT	NT	NT	NT	NT
	vancomycin	0	0	0	0	0	0	0	0
	linezolid	NT	1 (16.6)	0	0	0	0	0	0
	ampicillin	9 (100)	6 (100)	6 (100)	0	0	1 (50)	3 (30)	2 (66.7)
	ampicillin/clavulanic acid	6 (66.7)	3 (50)	1 (16.7)	0	0	0	NT	NT
	piperacillin/tazobactam	0	NT	0	2 (50)	0	0	0	NT
	chloramphenicol	NT	5 (83.3)	NT	NT	0	2 (100)	9 (90)	1 (33.3)
	doxycycline	0	1 (16.6)	6 (100)	NT	0	0	8 (80)	1 (33.3)
	clindamycin	4 (44.4)	NT	NT	NT	0	2 (100)	2 (20)	0
	rifampicin	3 (33.3)	NT	1 (16.7)	1 (25)	0	0	1 (10)	0
	Key: NT-not tested
